# Supplementary material for: Constructing a Dual-Function Surface by Microcasting and Nanospraying for Efficient Drag Reduction and Potential Antifouling Capabilities
Source: Micromachines (Basel). 2019 Jul 23;10(7):490. doi: 10.3390/mi10070490 (PMC6680531; doi:10.3390/mi10070490)
Supplement: Supplementary file 1 [file micromachines-10-00490-s001.zip]

Archive with 3 entries (2 files):
- supplementary/
- supplementary/micromachines-527981 - sup.docx
- supplementary/micromachines-527981 - sup.ts
